# Supplementary material for: Structural and Magnetic Studies on Nickel(II) and Cobalt(II) Complexes with Polychlorinated Diphenyl(4-pyridyl)methyl Radical Ligands
Source: Molecules. 2021 Sep 15;26(18):5596. doi: 10.3390/molecules26185596 (PMC8469047; doi:10.3390/molecules26185596)
Supplement: Supplementary file 1 [file molecules-26-05596-s001.zip]

Archive with 1 entries (1 files):
- molecules-1375427-supplementary.pdf
